# Supplementary material for: Level of Abdominal Aorta Bifurcation and Its Relation to the Ureter: A Radiological Study with Clinical Implications
Source: Diagnostics (Basel). 2025 Aug 26;15(17):2167. doi: 10.3390/diagnostics15172167 (PMC12427873; doi:10.3390/diagnostics15172167)
Supplement: Supplementary file 1 [file diagnostics-15-02167-s001.zip]

Archive with 1 entries (1 files):
- diagnostics-3833970-supplementary.pdf
